# Supplementary material for: Spatiotemporal co-circulation of four dengue serotypes across Mexico, 2020–2025: A space-time scan analysis
Source: PLoS One. 2026 Jul 31;21(7):e0354885. doi: 10.1371/journal.pone.0354885 (PMC13426947; doi:10.1371/journal.pone.0354885)
Supplement: S1 File — (XLSX) [file pone.0354885.s001.xlsx]

## Sheet: DENV-1
Supplementary Table: DENV-1 spatiotemporal clusters (SaTScan, n = 87)
Cluster	Week start	Week end	Observed cases	Expected cases	O/E ratio	Relative risk (RR)	LLR	p-value
1	243	256	1,558	5.16	302.03	342.38	7,439.5	< 1×10⁻¹⁷
2	89	99	791	1.77	446.74	475.20	4,061.6	< 1×10⁻¹⁷
3	176	202	808	4.35	185.78	197.84	3,442.8	< 1×10⁻¹⁷
4	30	49	831	31.86	26.08	27.77	1,935.8	< 1×10⁻¹⁷
5	239	254	889	57.35	15.50	16.55	1,632.0	< 1×10⁻¹⁷
6	193	205	711	53.60	13.27	13.96	1,197.4	< 1×10⁻¹⁷
7	125	152	283	5.92	47.84	48.87	820.4	< 1×10⁻¹⁷
8	182	206	674	103.03	6.54	6.84	707.6	< 1×10⁻¹⁷
9	9	37	293	15.47	18.94	19.35	587.2	< 1×10⁻¹⁷
10	189	219	190	3.93	48.36	49.05	552.2	< 1×10⁻¹⁷
11	232	254	409	50.82	8.05	8.27	499.7	< 1×10⁻¹⁷
12	31	49	220	10.07	21.85	22.20	470.2	< 1×10⁻¹⁷
13	139	169	307	38.84	7.91	8.07	369.3	< 1×10⁻¹⁷
14	210	240	73	0.62	116.83	117.47	275.4	< 1×10⁻¹⁷
15	227	255	134	9.92	13.51	13.64	225.4	< 1×10⁻¹⁷
16	220	249	121	7.86	15.40	15.53	218.2	< 1×10⁻¹⁷
17	279	307	66	1.45	45.65	45.88	187.8	< 1×10⁻¹⁷
18	71	101	117	10.03	11.67	11.77	180.9	< 1×10⁻¹⁷
19	19	44	58	1.50	38.79	38.96	155.8	< 1×10⁻¹⁷
20	178	190	41	0.37	112.29	112.63	153.0	< 1×10⁻¹⁷
21	209	214	51	1.67	30.62	30.73	125.3	< 1×10⁻¹⁷
22	93	100	62	3.68	16.85	16.93	116.9	< 1×10⁻¹⁷
23	190	205	91	11.58	7.86	7.91	108.5	< 1×10⁻¹⁷
24	19	28	94	12.79	7.35	7.40	106.6	< 1×10⁻¹⁷
25	209	230	54	2.94	18.37	18.44	106.2	< 1×10⁻¹⁷
26	94	120	41	1.23	33.24	33.34	103.9	< 1×10⁻¹⁷
27	244	256	27	0.25	107.98	108.20	99.7	< 1×10⁻¹⁷
28	171	197	113	21.49	5.26	5.29	96.4	< 1×10⁻¹⁷
29	234	241	99	16.39	6.04	6.08	95.7	< 1×10⁻¹⁷
30	72	73	16	0.02	854.33	855.37	92.0	< 1×10⁻¹⁷
31	83	95	19	0.06	309.85	310.30	90.1	< 1×10⁻¹⁷
32	1	11	75	10.66	7.03	7.07	82.1	< 1×10⁻¹⁷
33	227	243	51	4.19	12.17	12.22	80.7	< 1×10⁻¹⁷
34	127	153	53	4.96	10.68	10.71	77.6	< 1×10⁻¹⁷
35	42	45	58	6.45	9.00	9.03	76.0	< 1×10⁻¹⁷
36	1	7	91	18.63	4.89	4.91	72.2	< 1×10⁻¹⁷
37	140	153	24	0.45	52.94	53.04	71.7	< 1×10⁻¹⁷
38	131	147	19	0.17	112.16	112.32	70.9	< 1×10⁻¹⁷
39	200	203	32	1.39	23.06	23.11	69.8	< 1×10⁻¹⁷
40	132	149	90	20.04	4.49	4.51	65.4	< 1×10⁻¹⁷
41	162	191	24	0.60	39.69	39.76	65.0	< 1×10⁻¹⁷
42	125	146	14	0.06	218.21	218.44	61.5	< 1×10⁻¹⁷
43	1	11	34	2.21	15.36	15.40	61.1	< 1×10⁻¹⁷
44	79	93	18	0.34	53.41	53.48	54.0	8.9×10⁻¹⁶
45	158	176	42	4.86	8.63	8.66	53.5	1.4×10⁻¹⁵
46	297	303	10	0.03	369.27	369.55	49.1	6.2×10⁻¹⁴
47	74	82	22	1.13	19.48	19.51	44.5	3.7×10⁻¹²
48	287	303	23	1.30	17.75	17.78	44.5	3.7×10⁻¹²
49	283	286	9	0.03	359.36	359.60	44.0	5.7×10⁻¹²
50	73	74	9	0.03	342.00	342.24	43.5	8.4×10⁻¹²
51	179	183	9	0.03	341.71	341.94	43.5	8.4×10⁻¹²
52	232	251	49	9.13	5.36	5.38	42.5	2.1×10⁻¹¹
53	240	246	37	5.38	6.88	6.89	39.8	2.3×10⁻¹⁰
54	179	197	51	10.93	4.67	4.68	38.5	6.7×10⁻¹⁰
55	148	150	32	4.01	7.98	8.00	38.5	6.9×10⁻¹⁰
56	82	101	40	7.11	5.63	5.64	36.3	4.9×10⁻⁹
57	29	44	23	1.91	12.03	12.04	36.1	5.5×10⁻⁹
58	204	214	24	2.32	10.36	10.37	34.4	2.4×10⁻⁸
59	157	174	22	2.22	9.93	9.95	30.7	6.3×10⁻⁷
60	228	252	23	2.62	8.76	8.78	29.6	1.8×10⁻⁶
61	37	37	5	0.01	962.84	963.21	29.4	2.1×10⁻⁶
62	39	46	26	3.98	6.54	6.55	26.8	1.9×10⁻⁵
63	236	237	27	4.81	5.62	5.63	24.4	1.6×10⁻⁴
64	93	98	10	0.35	28.64	28.66	23.9	2.5×10⁻⁴
65	11	28	14	1.03	13.58	13.59	23.6	3.4×10⁻⁴
66	293	306	26	5.16	5.04	5.05	21.2	2.6×10⁻³
67	218	229	10	0.55	18.25	18.26	19.6	0.010
68	78	80	4	0.01	348.06	348.17	19.4	0.013
69	181	182	7	0.18	39.61	39.63	18.9	0.017
70	38	42	12	1.04	11.49	11.50	18.3	0.025
71	1	15	15	1.88	7.97	7.98	18.0	0.041
72	123	133	7	0.21	33.89	33.91	17.9	0.048
73	21	37	8	0.34	23.35	23.36	17.5	0.064
74	182	193	6	0.12	48.91	48.93	17.5	0.069
75	26	37	13	1.46	8.93	8.93	16.9	0.119
76	75	92	7	0.25	27.57	27.58	16.5	0.175
77	68	68	4	0.03	137.45	137.49	15.7	0.294
78	17	23	3	0.01	502.56	502.67	15.7	0.304
79	17	19	4	0.03	126.91	126.95	15.4	0.369
80	129	136	5	0.10	51.85	51.86	14.8	0.510
81	75	96	6	0.21	29.12	29.14	14.4	0.624
82	285	304	5	0.13	39.83	39.84	13.5	0.877
83	151	152	3	0.01	229.91	229.96	13.3	0.931
84	45	49	6	0.25	23.87	23.88	13.3	0.938
85	224	228	6	0.26	23.41	23.42	13.2	0.951
86	162	178	17	3.74	4.55	4.55	12.5	0.993
87	4	5	8	0.72	11.19	11.19	12.0	0.999

## Sheet: DENV-2
Supplementary Table: DENV-2 spatiotemporal clusters (SaTScan, n = 101)
Cluster	Week start	Week end	Observed cases	Expected cases	O/E ratio	Relative risk (RR)	LLR	p-value
1	21	49	3,489	206.94	16.86	19.80	6,831.0	< 1×10⁻¹⁷
2	121	145	1,031	1.67	617.78	647.68	5,620.1	< 1×10⁻¹⁷
3	179	202	2,307	108.37	21.29	23.63	4,969.2	< 1×10⁻¹⁷
4	36	45	1,744	65.52	26.62	28.79	4,109.7	< 1×10⁻¹⁷
5	232	254	917	35.49	25.84	26.90	2,118.1	< 1×10⁻¹⁷
6	137	152	668	14.62	45.68	47.06	1,909.2	< 1×10⁻¹⁷
7	91	100	580	12.36	46.91	48.14	1,671.6	< 1×10⁻¹⁷
8	21	45	597	18.21	32.78	33.65	1,512.2	< 1×10⁻¹⁷
9	15	44	360	2.63	136.88	139.11	1,416.4	< 1×10⁻¹⁷
10	184	206	994	135.22	7.35	7.65	1,141.0	< 1×10⁻¹⁷
11	232	245	127	0.25	510.37	513.28	665.5	< 1×10⁻¹⁷
12	22	40	402	41.43	9.70	9.86	555.9	< 1×10⁻¹⁷
13	1	11	257	13.06	19.68	19.90	523.2	< 1×10⁻¹⁷
14	122	151	246	11.71	21.01	21.24	516.0	< 1×10⁻¹⁷
15	143	152	105	1.02	102.99	103.47	382.9	< 1×10⁻¹⁷
16	86	100	334	48.97	6.82	6.91	358.1	< 1×10⁻¹⁷
17	295	310	162	8.95	18.09	18.22	316.6	< 1×10⁻¹⁷
18	1	19	194	16.35	11.87	11.96	303.0	< 1×10⁻¹⁷
19	23	32	142	8.89	15.97	16.07	260.8	< 1×10⁻¹⁷
20	139	167	105	4.03	26.04	26.16	241.5	< 1×10⁻¹⁷
21	72	100	89	2.24	39.71	39.86	241.1	< 1×10⁻¹⁷
22	232	256	78	1.47	53.09	53.27	233.4	< 1×10⁻¹⁷
23	227	240	115	6.15	18.70	18.80	228.2	< 1×10⁻¹⁷
24	18	48	167	17.85	9.36	9.42	224.8	< 1×10⁻¹⁷
25	134	153	209	30.58	6.83	6.89	224.0	< 1×10⁻¹⁷
26	242	247	60	0.83	72.39	72.58	197.8	< 1×10⁻¹⁷
27	1	13	170	24.36	6.98	7.02	185.1	< 1×10⁻¹⁷
28	209	215	103	8.26	12.48	12.53	165.4	< 1×10⁻¹⁷
29	90	101	61	1.77	34.53	34.62	156.9	< 1×10⁻¹⁷
30	73	101	36	0.31	116.89	117.08	135.7	< 1×10⁻¹⁷
31	74	87	29	0.12	250.23	250.56	131.3	< 1×10⁻¹⁷
32	187	196	48	1.75	27.48	27.54	112.8	< 1×10⁻¹⁷
33	70	100	103	17.80	5.79	5.81	95.8	< 1×10⁻¹⁷
34	124	147	96	16.37	5.86	5.88	90.3	< 1×10⁻¹⁷
35	145	170	58	5.38	10.78	10.81	85.3	< 1×10⁻¹⁷
36	186	198	137	35.35	3.88	3.89	84.2	< 1×10⁻¹⁷
37	39	46	156	49.36	3.16	3.18	73.1	< 1×10⁻¹⁷
38	13	19	79	13.72	5.76	5.77	73.1	< 1×10⁻¹⁷
39	69	84	71	11.05	6.43	6.44	72.2	< 1×10⁻¹⁷
40	47	49	79	14.14	5.59	5.61	71.2	< 1×10⁻¹⁷
41	233	248	53	5.88	9.02	9.03	69.5	< 1×10⁻¹⁷
42	68	97	36	2.52	14.28	14.30	62.3	< 1×10⁻¹⁷
43	122	135	17	0.19	87.76	87.83	59.3	< 1×10⁻¹⁷
44	197	202	121	41.48	2.92	2.93	50.2	3.2×10⁻¹⁴
45	83	113	45	6.42	7.01	7.03	49.1	8.0×10⁻¹⁴
46	72	97	22	1.20	18.38	18.40	43.3	1.3×10⁻¹¹
47	16	18	10	0.05	185.59	185.68	42.3	3.1×10⁻¹¹
48	34	34	43	6.97	6.17	6.18	42.2	3.2×10⁻¹¹
49	222	242	12	0.15	78.96	79.01	40.6	1.4×10⁻¹⁰
50	86	94	11	0.11	97.85	97.90	39.5	3.4×10⁻¹⁰
51	105	108	31	3.89	7.96	7.97	37.2	2.6×10⁻⁹
52	298	310	12	0.20	58.57	58.60	37.1	3.0×10⁻⁹
53	175	177	43	8.66	4.96	4.97	34.6	2.6×10⁻⁸
54	1	16	26	2.85	9.14	9.15	34.4	3.1×10⁻⁸
55	91	100	29	3.82	7.59	7.60	33.6	6.0×10⁻⁸
56	189	190	6	0.01	583.96	584.12	32.2	2.0×10⁻⁷
57	44	49	16	0.85	18.86	18.87	31.8	2.8×10⁻⁷
58	8	13	12	0.32	37.26	37.28	31.7	3.1×10⁻⁷
59	148	152	33	5.61	5.88	5.88	31.1	5.5×10⁻⁷
60	180	182	46	10.98	4.19	4.20	30.9	6.4×10⁻⁷
61	210	211	7	0.04	161.15	161.20	28.6	4.7×10⁻⁶
62	217	226	21	2.21	9.50	9.51	28.5	5.2×10⁻⁶
63	54	70	11	0.41	27.04	27.05	25.7	6.1×10⁻⁵
64	238	246	11	0.42	26.24	26.25	25.4	8.1×10⁻⁵
65	106	135	13	0.81	16.01	16.02	23.9	3.0×10⁻⁴
66	169	192	22	3.22	6.82	6.83	23.5	4.2×10⁻⁴
67	55	55	7	0.11	61.25	61.27	21.9	0.0016
68	51	64	33	8.04	4.11	4.11	21.7	0.002
69	26	35	7	0.12	56.79	56.81	21.4	0.0026
70	137	141	11	0.66	16.79	16.80	20.7	0.0048
71	143	149	55	20.04	2.74	2.75	20.6	0.0052
72	47	47	7	0.14	48.48	48.50	20.3	0.0066
73	46	48	5	0.03	156.94	156.97	20.3	0.0066
74	57	58	5	0.03	155.17	155.20	20.3	0.0069
75	242	248	15	1.62	9.24	9.25	20.0	0.012
76	93	98	8	0.28	28.77	28.77	19.2	0.017
77	78	81	8	0.28	28.11	28.12	19.0	0.02
78	195	199	28	6.65	4.21	4.22	18.9	0.021
79	171	178	19	3.16	6.02	6.02	18.3	0.039
80	77	101	12	1.10	10.92	10.93	17.8	0.06
81	46	48	12	1.13	10.58	10.59	17.4	0.079
82	76	94	7	0.23	29.86	29.87	17.0	0.114
83	34	41	6	0.14	43.63	43.64	16.8	0.136
84	1	10	33	9.89	3.34	3.34	16.7	0.143
85	230	230	5	0.07	74.90	74.92	16.6	0.145
86	132	132	5	0.08	62.50	62.51	15.8	0.296
87	247	254	7	0.29	24.25	24.26	15.6	0.34
88	1	11	19	3.74	5.07	5.08	15.6	0.34
89	220	229	6	0.17	34.73	34.74	15.5	0.384
90	106	121	15	2.34	6.42	6.42	15.2	0.453
91	228	231	5	0.09	53.17	53.18	15.0	0.52
92	204	205	19	3.94	4.82	4.83	14.8	0.564
93	182	189	4	0.04	97.31	97.32	14.4	0.704
94	86	89	7	0.36	19.26	19.27	14.1	0.785
95	198	198	2	0.00	2,327.87	2,328.08	13.5	0.91
96	249	256	14	2.38	5.87	5.87	13.2	0.961
97	127	128	5	0.15	34.13	34.14	12.8	0.987
98	240	248	8	0.66	12.06	12.06	12.6	0.992
99	212	213	5	0.15	32.35	32.35	12.5	0.992
100	105	114	6	0.30	20.01	20.02	12.3	0.998
101	282	308	8	0.69	11.53	11.54	12.3	0.998

## Sheet: DENV-3
Supplementary Table: DENV-3 spatiotemporal clusters (SaTScan, n = 105)
Cluster	Week start	Week end	Observed cases	Expected cases	O/E ratio	Relative risk (RR)	LLR	p-value
1	232	255	12,233	466.82	26.20	31.88	29,301.2	< 1×10⁻¹⁷
2	229	254	8,439	408.22	20.67	23.53	18,037.5	< 1×10⁻¹⁷
3	180	204	6,064	200.16	30.30	33.23	15,087.3	< 1×10⁻¹⁷
4	238	255	6,523	310.51	21.01	23.18	13,950.0	< 1×10⁻¹⁷
5	241	255	3,674	289.95	12.67	13.35	6,033.3	< 1×10⁻¹⁷
6	239	255	1,826	83.49	21.87	22.46	3,914.0	< 1×10⁻¹⁷
7	189	214	2,281	209.04	10.91	11.26	3,411.9	< 1×10⁻¹⁷
8	241	255	1,468	169.72	8.65	8.82	1,881.7	< 1×10⁻¹⁷
9	299	310	1,196	106.27	11.25	11.44	1,814.5	< 1×10⁻¹⁷
10	194	224	1,043	99.39	10.49	10.64	1,515.0	< 1×10⁻¹⁷
11	210	227	584	22.06	26.48	26.70	1,353.8	< 1×10⁻¹⁷
12	145	173	729	46.56	15.66	15.82	1,326.5	< 1×10⁻¹⁷
13	291	309	796	119.55	6.66	6.73	836.1	< 1×10⁻¹⁷
14	285	305	157	1.60	98.15	98.38	564.9	< 1×10⁻¹⁷
15	210	230	368	34.53	10.66	10.71	538.1	< 1×10⁻¹⁷
16	233	239	155	4.78	32.45	32.52	389.3	< 1×10⁻¹⁷
17	191	221	394	64.91	6.07	6.10	382.3	< 1×10⁻¹⁷
18	179	197	135	3.14	42.98	43.06	376.0	< 1×10⁻¹⁷
19	195	203	268	29.22	9.17	9.21	355.6	< 1×10⁻¹⁷
20	290	309	354	71.26	4.97	4.99	285.3	< 1×10⁻¹⁷
21	196	219	221	31.18	7.09	7.11	243.3	< 1×10⁻¹⁷
22	217	227	234	35.71	6.55	6.57	241.9	< 1×10⁻¹⁷
23	117	147	247	42.81	5.77	5.79	229.0	< 1×10⁻¹⁷
24	262	292	144	12.48	11.54	11.56	220.8	< 1×10⁻¹⁷
25	138	150	83	2.48	33.52	33.56	211.0	< 1×10⁻¹⁷
26	296	309	136	11.75	11.57	11.59	208.9	< 1×10⁻¹⁷
27	297	309	122	8.79	13.89	13.91	207.8	< 1×10⁻¹⁷
28	287	309	118	12.86	9.18	9.19	156.5	< 1×10⁻¹⁷
29	240	247	395	144.01	2.74	2.75	148.0	< 1×10⁻¹⁷
30	234	236	28	0.07	427.88	428.06	141.7	< 1×10⁻¹⁷
31	197	207	35	0.35	100.34	100.39	126.7	< 1×10⁻¹⁷
32	229	232	105	14.26	7.36	7.37	119.0	< 1×10⁻¹⁷
33	182	186	95	11.65	8.16	8.17	116.1	< 1×10⁻¹⁷
34	217	229	158	35.59	4.44	4.45	113.2	< 1×10⁻¹⁷
35	223	228	101	14.61	6.91	6.92	108.9	< 1×10⁻¹⁷
36	175	178	141	29.69	4.75	4.76	108.4	< 1×10⁻¹⁷
37	284	297	89	11.08	8.03	8.04	107.5	< 1×10⁻¹⁷
38	219	238	130	26.98	4.82	4.83	101.5	< 1×10⁻¹⁷
39	274	286	50	2.57	19.48	19.49	101.1	< 1×10⁻¹⁷
40	262	267	70	8.14	8.60	8.61	88.8	< 1×10⁻¹⁷
41	266	296	35	1.32	26.60	26.61	81.2	< 1×10⁻¹⁷
42	262	278	91	17.28	5.27	5.27	77.5	< 1×10⁻¹⁷
43	135	152	91	17.49	5.20	5.21	76.6	< 1×10⁻¹⁷
44	284	289	52	4.99	10.42	10.43	74.9	< 1×10⁻¹⁷
45	291	295	33	1.31	25.14	25.15	74.7	< 1×10⁻¹⁷
46	145	149	61	8.12	7.51	7.51	70.1	< 1×10⁻¹⁷
47	178	199	67	11.01	6.09	6.09	65.0	< 1×10⁻¹⁷
48	198	205	69	12.68	5.44	5.45	60.6	< 1×10⁻¹⁷
49	226	230	51	7.89	6.47	6.47	52.1	2.6×10⁻¹⁵
50	139	144	24	1.15	20.88	20.89	50.1	1.6×10⁻¹⁴
51	262	268	37	3.91	9.46	9.46	50.0	1.6×10⁻¹⁴
52	92	100	47	7.07	6.65	6.65	49.1	3.7×10⁻¹⁴
53	262	267	62	12.98	4.78	4.78	47.9	1.1×10⁻¹³
54	231	237	92	27.18	3.38	3.39	47.4	1.8×10⁻¹³
55	281	298	21	0.92	22.84	22.85	45.6	8.8×10⁻¹³
56	287	306	26	1.82	14.28	14.29	45.0	1.6×10⁻¹²
57	291	297	60	13.00	4.62	4.62	44.8	1.9×10⁻¹²
58	197	200	13	0.16	82.84	82.86	44.6	2.3×10⁻¹²
59	262	267	46	7.66	6.01	6.01	44.1	3.4×10⁻¹²
60	236	239	19	0.73	25.89	25.90	43.6	5.7×10⁻¹²
61	195	200	17	0.55	31.19	31.19	42.0	2.3×10⁻¹¹
62	225	227	39	6.12	6.38	6.38	39.4	2.5×10⁻¹⁰
63	290	297	20	1.21	16.50	16.50	37.3	1.7×10⁻⁹
64	294	308	37	6.04	6.13	6.13	36.1	4.8×10⁻⁹
65	188	191	20	1.77	11.30	11.30	30.3	9.4×10⁻⁷
66	233	235	25	3.23	7.74	7.75	29.4	2.1×10⁻⁶
67	198	204	14	0.69	20.31	20.31	28.8	3.4×10⁻⁶
68	256	256	11	0.31	35.79	35.80	28.7	4.0×10⁻⁶
69	228	231	17	1.29	13.19	13.19	28.1	6.4×10⁻⁶
70	249	253	36	7.74	4.65	4.65	27.1	1.7×10⁻⁵
71	228	230	15	0.99	15.09	15.09	26.7	2.3×10⁻⁵
72	182	188	14	0.90	15.50	15.50	25.3	8.5×10⁻⁵
73	149	152	32	6.57	4.87	4.87	25.2	8.9×10⁻⁵
74	185	188	8	0.14	57.73	57.74	24.6	1.6×10⁻⁴
75	230	232	11	0.46	23.93	23.93	24.4	1.9×10⁻⁴
76	175	179	16	1.45	11.07	11.07	23.9	2.9×10⁻⁴
77	298	309	59	20.76	2.84	2.84	23.4	4.7×10⁻⁴
78	189	197	16	1.56	10.23	10.24	22.8	8.2×10⁻⁴
79	139	149	28	5.58	5.02	5.02	22.8	8.3×10⁻⁴
80	92	92	6	0.05	116.11	116.12	22.6	9.7×10⁻⁴
81	280	294	24	4.09	5.86	5.86	22.5	0.001
82	183	188	23	3.82	6.02	6.02	22.1	0.0015
83	185	189	8	0.19	41.38	41.39	22.0	0.0017
84	272	292	31	7.08	4.38	4.38	21.9	0.0019
85	271	282	15	1.48	10.17	10.17	21.3	0.0032
86	199	200	21	3.55	5.91	5.92	19.9	0.011
87	130	132	6	0.09	67.56	67.56	19.4	0.02
88	143	144	6	0.10	62.73	62.73	18.9	0.03
89	296	298	5	0.04	110.54	110.55	18.6	0.037
90	294	298	9	0.48	18.85	18.86	17.9	0.069
91	200	219	45	16.80	2.68	2.68	16.1	0.297
92	289	297	8	0.44	18.26	18.27	15.7	0.404
93	193	195	20	4.16	4.81	4.81	15.6	0.439
94	270	281	7	0.29	24.03	24.03	15.5	0.441
95	282	298	26	6.88	3.78	3.78	15.5	0.462
96	210	215	58	25.31	2.29	2.29	15.4	0.475
97	137	141	5	0.09	56.72	56.73	15.3	0.517
98	285	285	4	0.04	107.94	107.95	14.8	0.669
99	225	229	17	3.20	5.31	5.31	14.6	0.724
100	266	295	8	0.53	15.22	15.22	14.3	0.816
101	256	256	8	0.57	14.04	14.04	13.7	0.939
102	180	187	15	2.71	5.53	5.53	13.4	0.98
103	233	236	5	0.14	35.55	35.55	13.0	0.993
104	86	93	16	3.22	4.97	4.97	12.9	0.996
105	285	285	7	0.44	16.02	16.02	12.9	0.996

## Sheet: DENV-4
Supplementary Table: DENV-4 spatiotemporal clusters (SaTScan, n = 23)
Cluster	Week start	Week end	Observed cases	Expected cases	O/E ratio	Relative risk (RR)	LLR	p-value
1	236	254	356	7.05	50.48	68.14	1,096.9	< 1×10⁻¹⁷
2	180	202	232	4.91	47.25	56.82	687.7	< 1×10⁻¹⁷
3	223	253	93	1.13	82.30	88.29	321.5	< 1×10⁻¹⁷
4	184	193	24	0.01	2,207.51	2,247.33	161.0	< 1×10⁻¹⁷
5	180	202	91	9.24	9.85	10.49	128.9	< 1×10⁻¹⁷
6	278	308	46	1.27	36.23	37.46	121.1	< 1×10⁻¹⁷
7	224	254	77	7.23	10.64	11.23	114.2	< 1×10⁻¹⁷
8	143	169	23	0.88	26.09	26.53	53.1	2.2×10⁻¹⁵
9	131	153	46	7.28	6.32	6.51	46.7	5.3×10⁻¹³
10	286	300	7	0.00	1,723.19	1,732.14	45.2	1.8×10⁻¹²
11	233	250	9	0.05	177.31	178.49	37.7	1.1×10⁻⁹
12	228	234	23	2.47	9.30	9.44	30.9	3.3×10⁻⁷
13	88	118	11	0.45	24.40	24.59	24.6	6.8×10⁻⁵
14	195	202	22	3.31	6.64	6.73	23.1	2.5×10⁻⁴
15	234	246	6	0.06	93.05	93.46	21.3	0.0012
16	210	219	11	0.71	15.40	15.52	19.8	0.004
17	204	221	9	0.46	19.71	19.83	18.3	0.015
18	191	193	10	0.68	14.69	14.79	17.6	0.025
19	262	268	8	0.38	21.28	21.40	16.9	0.045
20	205	205	2	0.00	4,551.95	4,558.69	14.8	0.251
21	273	273	2	0.00	1,565.62	1,567.93	12.7	0.8
22	302	302	2	0.00	750.47	751.58	11.2	0.993
23	255	263	2	0.00	711.46	712.51	11.1	0.996
